# Supplementary material for: Global Infection Rate of Rotavirus C during 1980–2022 and Analysis of Critical Factors in the Host Range Restriction of Virus VP4
Source: Viruses. 2022 Dec 19;14(12):2826. doi: 10.3390/v14122826 (PMC9781963; doi:10.3390/v14122826)
Supplement: Supplementary file 1 [file viruses-14-02826-s001.zip]

Archive with 2 entries (2 files):
- Supplementary Tables.zip
- viruses-2059730-Supplementary data.rar
